# Supplementary material for: Vibrio Phage VMJ710 Can Prevent and Treat Disease Caused by Pathogenic MDR V. cholerae O1 in an Infant Mouse Model
Source: Antibiotics (Basel). 2023 Jun 14;12(6):1046. doi: 10.3390/antibiotics12061046 (PMC10295236; doi:10.3390/antibiotics12061046)
Supplement: Supplementary file 1 [file antibiotics-12-01046-s001.zip]

Archive with 1 entries (1 files):
- antibiotics-2447508-supplementary.pdf
